# Supplementary material for: Identification of Exhaled Metabolites in Children with Cystic Fibrosis
Source: Metabolites. 2022 Oct 17;12(10):980. doi: 10.3390/metabo12100980 (PMC9611656; doi:10.3390/metabo12100980)
Supplement: Supplementary file 1 [file metabolites-12-00980-s001.zip › Table S1.xlsx]

## Sheet: Sheet1
m/z name	Mode	m/z value	Cluster	Elevated in	FDR adjusted p-value	Adduct / loss of	Adduct / loss type	MS2	Identified based on	Compound	Formula	Formula ion	Ionization	KEGG	HMDB	CSI:FingerID score	ID level	ppm to literature	References
pos60.0808	pos	60.0808	1	Healthy	0.0115453			yes	MS2 only, not identical with literature	Trimethylamide	C3H9N	C3H9NH+	[M+H]+	C00565	0000906	-44.1	ID3	4.99	Weber R, Streckenbach B, Welt L, Inci D, Kohler M, Perkins N, et al. Metabolic signatures for allergic asthma in children by online breath analysis. University Children's Hospital Zurich, Division of Respiratory Medicine, Zurich, Zurich, Switzerland. 2022, to be submitted.
pos81.0175	pos	81.0175	2	Healthy	0.0383407
pos106.0858	pos	106.086	3	CF	0.0430856			yes	Lit., MS2	Diethanolamine	C4H11NO2	C4H11NO2H+	[M+H]+	C06772	0004437	-39.1	ID3	2.83	Kaeslin J, Micic S, Weber R, Müller S, Perkins N, Berger C, Zenobi R, Bruderer T, Moeller A. Differentiation of Cystic Fibrosis-Related Pathogens by Volatile Organic Compound Analysis with Secondary Electrospray Ionization Mass Spectrometry. Metabolites. 2021 Nov 11;11(11):773.
pos108.1020	pos	108.102	3	CF	0.00894319
pos120.1017	pos	120.102	4	Healthy	0.0440073
pos132.1015	pos	132.101	5	Healthy	0.0221677				Lit.	4-Hydroxy-2-hexenal	C6H10O2	C6H10O2H+	[M+NH4]+				ID4	-2.27	García-Gómez D, Martínez-Lozano Sinues P, Barrios-Collado C, Vidal-de-Miguel G, Gaugg M, Zenobi R. Identification of 2-alkenals, 4-hydroxy-2-alkenals, and 4-hydroxy-2,6-alkadienals in exhaled breath condensate by UHPLC-HRMS and in breath by real-time HRMS. Anal Chem. 2015 Mar 3;87(5):3087-93.
pos146.1175	pos	146.118	5	Healthy	0.017856				Lit.	4-Hydroxy-2-heptenal	C7H12O2	C7H12O2NH4+	[M+NH4]+				ID4	-0.68	García-Gómez D, Martínez-Lozano Sinues P, Barrios-Collado C, Vidal-de-Miguel G, Gaugg M, Zenobi R. Identification of 2-alkenals, 4-hydroxy-2-alkenals, and 4-hydroxy-2,6-alkadienals in exhaled breath condensate by UHPLC-HRMS and in breath by real-time HRMS. Anal Chem. 2015 Mar 3;87(5):3087-93.
pos144.1022	pos	144.102	7	Healthy	0.0496329				Lit.	4-Hydroxy-2,6-heptadienal	C7H10O2	C7H10O2NH4+	[M+NH4]+				ID4	3.47	García-Gómez D, Martínez-Lozano Sinues P, Barrios-Collado C, Vidal-de-Miguel G, Gaugg M, Zenobi R. Identification of 2-alkenals, 4-hydroxy-2-alkenals, and 4-hydroxy-2,6-alkadienals in exhaled breath condensate by UHPLC-HRMS and in breath by real-time HRMS. Anal Chem. 2015 Mar 3;87(5):3087-93.
pos144.1380	pos	144.138	8	Healthy	0.00472413			yes	HMDB, MS2	Octenal	C8H14O	C8H14ONH4+	[M+NH4]+	C21138	0030961	-67.6	ID4	9.71
pos146.0813	pos	146.081	9	Healthy	0.0470439			yes	MS2	4-Acetamidobutyric acid	C6H11NO3	C6H11NO3H+	[M+H]+	C02946	0003681	-78.0	ID3
pos178.0708	pos	178.071	9	Healthy	0.0498568
pos148.0967	pos	148.097	10	Healthy	0.00719903
pos160.0965	pos	160.096	10	Healthy	0.0141058			yes	Lit.	Dehydrocarnitine	C7H13NO3	C7H14NO3H+	[M+H]+	C02636	0012154		ID4	-3.75	Nowak N, Gaisl T, Miladinovic D, Marcinkevics R, Osswald M, Bauer S, Buhmann J, Zenobi R, Sinues P, Brown SA, Kohler M. Rapid and reversible control of human metabolism by individual sleep states. Cell Rep. 2021 Oct 26;37(4):109903.
pos162.1123	pos	162.112	10	Healthy	0.0252887			yes	Lit., MS2	Carnitine	C7H15NO3	C7H15NO3H+	[M+H]+	C00318	0000062	-186.0	ID1	-1.23	Nowak N, Gaisl T, Miladinovic D, Marcinkevics R, Osswald M, Bauer S, Buhmann J, Zenobi R, Sinues P, Brown SA, Kohler M. Rapid and reversible control of human metabolism by individual sleep states. Cell Rep. 2021 Oct 26;37(4):109903.
pos148.1330	pos	148.133	11	Healthy	0.0137173
pos149.0598	pos	149.06	12	Healthy	0.0465984
pos152.0677	pos	152.068	13	Healthy	0.0430856
pos160.1330	pos	160.133	14	Healthy	0.0386529				Lit.	4-Hydroxy-2-octenal	C8H14O2	C8H14O2NH4+	[M+NH4]+				ID4	-2.5	García-Gómez D, Martínez-Lozano Sinues P, Barrios-Collado C, Vidal-de-Miguel G, Gaugg M, Zenobi R. Identification of 2-alkenals, 4-hydroxy-2-alkenals, and 4-hydroxy-2,6-alkadienals in exhaled breath condensate by UHPLC-HRMS and in breath by real-time HRMS. Anal Chem. 2015 Mar 3;87(5):3087-93.
pos188.1280	pos	188.128	14	Healthy	0.0471989			yes	MS2	8-Amino-7-oxononanoic acid	C9H17NO3	C9H17NO3H+	[M+H]+	C01092		-53.0	ID3
pos228.1598	pos	228.16	14	Healthy	0.0289266
pos233.1537	pos	233.154	14	Healthy	0.0351949
pos247.1722	pos	247.172	14	Healthy	0.0221814												ID4
pos162.0757	pos	162.076	15	Healthy	0.031767			yes	Lit., MS2	2-Aminoadipic acid	C6H11NO4	C6H11NO4H+	[M+H]+	C00956	0000510		ID3	1.23	Weber R, Streckenbach B, Welt L, Inci D, Kohler M, Perkins N, et al. Metabolic signatures for allergic asthma in children by online breath analysis. University Children's Hospital Zurich, Division of Respiratory Medicine, Zurich, Zurich, Switzerland. 2022, to be submitted.
pos162.1485	pos	162.149	16	Healthy	0.0195505
pos163.0965	pos	163.096	17	CF	0.017856			yes	MS2	7-Oxohepatnoic acid	C7H12O3	C7H12O3H3O+	[M+H+H2O]+	C16590		-127.7	ID3
pos172.1693	pos	172.169	18	Healthy	0.0345317				Lit.	2-Decenal	C10H18O	C10H18ONH4+	[M+NH4]+		0030999		ID4	-0.58	García-Gómez D, Martínez-Lozano Sinues P, Barrios-Collado C, Vidal-de-Miguel G, Gaugg M, Zenobi R. Identification of 2-alkenals, 4-hydroxy-2-alkenals, and 4-hydroxy-2,6-alkadienals in exhaled breath condensate by UHPLC-HRMS and in breath by real-time HRMS. Anal Chem. 2015 Mar 3;87(5):3087-93.
pos174.1123	pos	174.112	19	Healthy	0.0147089
pos175.1148	pos	175.115	19	Healthy	0.0144525													-23.41
pos200.1285	pos	200.129	19	Healthy	0.0239278
pos175.0435	pos	175.043	20	CF	0.00388378
pos176.0913	pos	176.091	21	Healthy	0.0245651
pos178.1068	pos	178.107	21	Healthy	0.031767
pos190.1075	pos	190.107	21	Healthy	0.0263512	218.103	CO loss
pos202.1075	pos	202.107	21	Healthy	0.0144525
pos218.1028	pos	218.103	21	Healthy	0.0447144
pos176.1275	pos	176.127	22	Healthy	0.0128486													-33.11	García-Gómez D, Martínez-Lozano Sinues P, Barrios-Collado C, Vidal-de-Miguel G, Gaugg M, Zenobi R. Identification of 2-alkenals, 4-hydroxy-2-alkenals, and 4-hydroxy-2,6-alkadienals in exhaled breath condensate by UHPLC-HRMS and in breath by real-time HRMS. Anal Chem. 2015 Mar 3;87(5):3087-93.
pos204.1595	pos	204.16	22	Healthy	0.0175757
pos176.1640	pos	176.164	23	Healthy	0.0195505
pos177.0895	pos	177.089	24	Healthy	0.036591
pos182.1170	pos	182.117	25	Healthy	0.0476655
pos188.1645	pos	188.165	26	Healthy	0.00225258				Lit.	4-Hydroxy-2-decenal	C10H18O2	C10H18O2NH4+	[M+NH4]+				ID4	1.59	García-Gómez D, Martínez-Lozano Sinues P, Barrios-Collado C, Vidal-de-Miguel G, Gaugg M, Zenobi R. Identification of 2-alkenals, 4-hydroxy-2-alkenals, and 4-hydroxy-2,6-alkadienals in exhaled breath condensate by UHPLC-HRMS and in breath by real-time HRMS. Anal Chem. 2015 Mar 3;87(5):3087-93.
pos190.1438	pos	190.144	28	Healthy	0.011581
pos192.1595	pos	192.16	30	Healthy	0.0136341
pos206.1750	pos	206.175	30	Healthy	0.0302194
pos193.1242	pos	193.124	31	Healthy	0.0195505													-30.03
pos196.0948	pos	196.095	32	Healthy	0.0440073
pos201.1268	pos	201.127	33	Healthy	0.0484412
pos202.1440	pos	202.144	34	Healthy	0.0489273
pos202.1620	pos	202.162	35	Healthy	0.0191526
pos204.1230	pos	204.123	36	Healthy	0.0195505				Lit.	Acetylcarnitine	C9H17NO4	C9H17NO4H+	[M+H]+	C02571	0000201		ID4	0	Nowak N, Gaisl T, Miladinovic D, Marcinkevics R, Osswald M, Bauer S, Buhmann J, Zenobi R, Sinues P, Brown SA, Kohler M. Rapid and reversible control of human metabolism by individual sleep states. Cell Rep. 2021 Oct 26;37(4):109903.
pos232.1540	pos	232.154	36	Healthy	0.0195505				Lit.	Butyrylcarnitine	C11H21NO4	C11H21NO4H+	[M+H]+	C02862	0002013		ID1	-2.15	Nowak N, Gaisl T, Miladinovic D, Marcinkevics R, Osswald M, Bauer S, Buhmann J, Zenobi R, Sinues P, Brown SA, Kohler M. Rapid and reversible control of human metabolism by individual sleep states. Cell Rep. 2021 Oct 26;37(4):109903.
pos234.1697	pos	234.17	36	Healthy	0.0252887				HMDB	Tiglylcarnitine	C12H21NO4	C12H21NO4H+	[M+H]+		0002366		ID4
pos244.1540	pos	244.154	36	Healthy	0.0263512
pos246.1700	pos	246.17	36	Healthy	0.0351949				HMDB	2-Methylbutyrylcarnitine	C12H23NO4	C12H23NO4H+	[M+H]+		0000378		ID4
pos260.1855	pos	260.185	36	Healthy	0.0302194
pos262.2010	pos	262.201	36	Healthy	0.0246137
pos274.1653	pos	274.165	36	Healthy	0.0368809
pos286.1653	pos	286.165	36	Healthy	0.0351949
pos286.2010	pos	286.201	36	Healthy	0.0177539				HMDB	Octenoylcarnitine	C15H27NO4	C15H27NO4H+	[M+H]+	C02838	0240723		ID4
pos206.1870	pos	206.187	37	Healthy	0.0351949
pos211.1688	pos	211.169	38	Healthy	0.0470439				Lit.	4-Hydroxy-2,6-tridecadienal	C13H22O2	C13H22O2H+	[M+H]+				ID2	-1.89	García-Gómez D, Martínez-Lozano Sinues P, Barrios-Collado C, Vidal-de-Miguel G, Gaugg M, Zenobi R. Identification of 2-alkenals, 4-hydroxy-2-alkenals, and 4-hydroxy-2,6-alkadienals in exhaled breath condensate by UHPLC-HRMS and in breath by real-time HRMS. Anal Chem. 2015 Mar 3;87(5):3087-93.
pos212.1635	pos	212.163	39	Healthy	0.0287903
pos212.2010	pos	212.201	40	Healthy	0.0271953
pos214.0697	pos	214.07	41	Healthy	0.0437641
pos216.1235	pos	216.124	42	Healthy	0.0246137				Lit., HMDB	Acryloylcarnitine or propenoylcarnitine	C10H17NO4	C10H17NO4H+	[M+H]+		0013124		ID4	0.93	Nowak N, Gaisl T, Miladinovic D, Marcinkevics R, Osswald M, Bauer S, Buhmann J, Zenobi R, Sinues P, Brown SA, Kohler M. Rapid and reversible control of human metabolism by individual sleep states. Cell Rep. 2021 Oct 26;37(4):109903.
pos230.1392	pos	230.139	42	Healthy	0.0203012				HMDB	Butenylcarnitine	C11H19NO4	C11H19NO4H+	[M+H]+		0013126		ID4
pos242.1382	pos	242.138	42	Healthy	0.0440073	260.149	H2O adduct or loss
pos246.1337	pos	246.134	42	Healthy	0.0498568
pos260.1492	pos	260.149	42	Healthy	0.0351949	242.138	H2O adduct or loss
pos217.1958	pos	217.196	43	CF	0.0351949
pos218.1388	pos	218.139	44	Healthy	0.0351949				Lit.	Propionylcarnitine	C10H19NO4	C10H19NO4H+	[M+H]+	C03017	0000824		ID1	1.38	Nowak N, Gaisl T, Miladinovic D, Marcinkevics R, Osswald M, Bauer S, Buhmann J, Zenobi R, Sinues P, Brown SA, Kohler M. Rapid and reversible control of human metabolism by individual sleep states. Cell Rep. 2021 Oct 26;37(4):109903.
pos218.1750	pos	218.175	45	Healthy	0.0268145
pos220.1180	pos	220.118	46	Healthy	0.0454329
pos234.1335	pos	234.133	46	Healthy	0.0221814				HMDB	Hydroxypropionylcarnitine	C10H19NO5	C10H19NO5H+	[M+H]+		0013125		ID4
pos225.0428	pos	225.043	47	CF	0.00894166			yes	MS2	Sideretin	C10H8O6	C10H8O6H+	[M+H]+	C22007		-122.0	ID3
pos225.0610	pos	225.061	47	CF	0.00894319			yes
pos226.0410	pos	226.041	47	CF	0.0140006			yes
pos297.0825	pos	297.082	47	CF	0.00039449			yes
pos299.0797	pos	299.08	47	CF	0.0033326
pos226.1430	pos	226.143	48	Healthy	0.0273074
pos227.0308	pos	227.031	49	CF	0.0496329
pos230.2117	pos	230.212	50	Healthy	0.0458594				Lit.	4-Hydroxy-2-tridecenal	C14H26O2	C14H26O2NH4+	[M+NH4]+				ID4	0.87	García-Gómez D, Martínez-Lozano Sinues P, Barrios-Collado C, Vidal-de-Miguel G, Gaugg M, Zenobi R. Identification of 2-alkenals, 4-hydroxy-2-alkenals, and 4-hydroxy-2,6-alkadienals in exhaled breath condensate by UHPLC-HRMS and in breath by real-time HRMS. Anal Chem. 2015 Mar 3;87(5):3087-93.
pos232.0788	pos	232.079	51	Healthy	0.0306659
pos232.1180	pos	232.118	51	Healthy	0.0268145
pos232.1905	pos	232.19	52	Healthy	0.00894166
pos246.2063	pos	246.206	52	Healthy	0.0182523
pos260.2220	pos	260.222	52	Healthy	0.0302194				Lit.	Octanoylcarnitine	C15H30NO4	C14H30NO3H+	[M-CO+H]+	C02838	0000791		ID4	1.92	Weber R, Streckenbach B, Welt L, Inci D, Kohler M, Perkins N, et al. Metabolic signatures for allergic asthma in children by online breath analysis. University Children's Hospital Zurich, Division of Respiratory Medicine, Zurich, Zurich, Switzerland. 2022, to be submitted.
pos274.2380	pos	274.238	52	Healthy	0.0273074
pos237.0450	pos	237.045	53	Healthy	0.011624
pos244.2270	pos	244.227	54	Healthy	0.0471989				Lit.	4-Hydroxy-2-tetradecenal	C14H26O2	C14H26O2NH4+	[M+NH4]+				ID4	-0.82	García-Gómez D, Martínez-Lozano Sinues P, Barrios-Collado C, Vidal-de-Miguel G, Gaugg M, Zenobi R. Identification of 2-alkenals, 4-hydroxy-2-alkenals, and 4-hydroxy-2,6-alkadienals in exhaled breath condensate by UHPLC-HRMS and in breath by real-time HRMS. Anal Chem. 2015 Mar 3;87(5):3087-93.
pos245.0275	pos	245.028	55	CF	0.0262728
pos245.1527	pos	245.153	56	Healthy	0.0351949
pos246.1490	pos	246.149	57	Healthy	0.0245651
pos247.0118	pos	247.012	58	CF	0.0140006			yes
pos248.0075	pos	248.007	58	CF	0.0175757
pos283.0337	pos	283.034	58	CF	0.0440073			yes
pos248.9913	pos	248.991	59	CF	0.0496329
pos256.1902	pos	256.19	60	Healthy	0.0167938
pos259.1717	pos	259.172	61	Healthy	0.0420705
pos261.1835	pos	261.183	62	Healthy	0.0498568
pos262.1648	pos	262.165	63	Healthy	0.0489273				HMDB	Hydroxyisovaleroyl carnitine	C12H23NO5	C12H23NO5H+	[M+H]+		0062555		ID4
pos276.1807	pos	276.181	63	Healthy	0.017856
pos270.1700	pos	270.17	64	Healthy	0.0440073
pos276.2167	pos	276.217	65	Healthy	0.0324448
pos298.1645	pos	298.164	66	Healthy	0.0458594
pos290.1603	pos	290.16	67	Healthy	0.0351949
pos290.1960	pos	290.196	68	Healthy	0.0471989
pos304.2115	pos	304.212	68	Healthy	0.0351949				HMDB	3-Hydroxyoctanoyl carnitine	C15H29NO5	C15H29NO5H+	[M+H]+		0061634	-224.2	ID3
pos299.0620	pos	299.062	69	CF	0.00561317			yes
pos301.0575	pos	301.058	69	CF	0.00894166
pos318.2210	pos	318.221	70	Healthy	0.0440073				HMDB	3-Hydroxynonanoyl carnitine	C16H31NO5	C16H31NO5H+	[M+H]+		0061635		ID4
pos332.1202	pos	332.12	72	CF	0.00196919
pos332.2448	pos	332.245	73	Healthy	0.0476655				HMDB	3-Hydroxydecanoyl carnitine	C17H33NO5	C17H33NO5H+	[M+H]+		0061635		ID4
pos334.1517	pos	334.152	74	Healthy	0.0386529
pos336.1655	pos	336.166	76	Healthy	0.0427299
pos340.2482	pos	340.248	77	Healthy	0.0145782				Lit.	Evocarpine	C23H33NO	C23H33NOH+	[M+H]+				ID2	12.05	Berchtold C, Meier L, Steinhoff R, Zenobi R. A New Strategy Based on Real-Time Secondary Electrospray Ionization and High-Resolution Mass Spectrometry to Discriminate Endogenous and Exogenous Compounds in Exhaled Breath. Metabolomics 2014, 10, 291-301.
pos342.9960	pos	342.996	78	CF	0.0100183
pos359.0285	pos	359.029	78	CF	0.0038181
pos429.0880	pos	429.088	78	CF	0.00196919			yes	Lit., MS2	Polysiloxane	[C2H6SiO]6	[C2H6SiO]6H+	[M+H]+				ID2	-1.63	Keller BO, Sui J, Young AB, Whittal RM. Interferences and contaminants encountered in modern mass spectrometry. Anal Chim Acta. 2008 Oct 3;627(1):71-81.
pos430.1075	pos	430.108	78	CF	0.00626697	465.144	H2O + NH3 loss
pos460.6872	pos	460.687	78	CF	0.031767
pos462.1462	pos	462.146	78	CF	0.0267191			yes	Lit., MS2	Polysiloxane	[C2H6SiO]6	[C2H6SiO]6H+	[M+H]+				ID2	-0.65	Keller BO, Sui J, Young AB, Whittal RM. Interferences and contaminants encountered in modern mass spectrometry. Anal Chim Acta. 2008 Oct 3;627(1):71-81.
pos465.1268	pos	465.127	78	CF	0.00972966
pos344.1683	pos	344.168	79	Healthy	0.0440073
pos344.9755	pos	344.976	80	CF	0.0162075	362.986	H2O adduct or loss
pos357.0490	pos	357.049	80	CF	0.00151619
pos359.0462	pos	359.046	80	CF	0.00107466
pos361.0070	pos	361.007	80	CF	0.0126595
pos362.9865	pos	362.986	80	CF	0.0322334	344.976	H2O adduct or loss
pos447.0983	pos	447.098	80	CF	0.00328871
pos346.1862	pos	346.186	81	Healthy	0.0195505
pos362.1825	pos	362.183	81	Healthy	0.0496329
pos354.2632	pos	354.263	83	Healthy	0.0324448
pos360.1802	pos	360.18	84	Healthy	0.0440073
pos364.2095	pos	364.209	85	Healthy	0.0440073
pos371.1237	pos	371.124	87	CF	0.0191526
pos373.0807	pos	373.081	88	CF	0.0289266
pos391.1095	pos	391.11	89	CF	0.0351949
pos445.0985	pos	445.099	90	CF	0.00107466
pos445.1200	pos	445.12	90	CF	0.000594244			yes	Lit., MS2	Polysiloxane	[C2H6SiO]6	[C2H6SiO]6H+	[M+H]+				ID2	0	Keller BO, Sui J, Young AB, Whittal RM. Interferences and contaminants encountered in modern mass spectrometry. Anal Chim Acta. 2008 Oct 3;627(1):71-81.
pos445.1483	pos	445.148	90	CF	0.00196919
pos447.1420	pos	447.142	90	CF	0.00188213
pos463.1205	pos	463.12	90	CF	0.00561317
pos462.1768	pos	462.177	91	CF	0.0351949
pos464.1230	pos	464.123	92	CF	0.0182523
pos480.1563	pos	480.156	93	CF	0.0128486
pos481.1563	pos	481.156	93	CF	0.00561317
neg74.7773	neg	74.7773	94	CF	1.15402e-05
neg75.0085	neg	75.0085	94	CF	1.15402e-05			yes	MS2	Glycolic acid	C2H4O3	C2H3O3-	[M-H]-	C00160	0000115	-46.7	ID3
neg75.0182	neg	75.0182	94	CF	1.15402e-05
neg108.0060	neg	108.006	94	CF	1.53711e-05
neg121.0143	neg	121.014	94	CF	1.15402e-05	75.0085	Formic acid adduct		Adduct/loss	Glycolic acid	C2H4O3	C2H3O3-	[M+CH2O2-H]-	C00160	0000115		ID3
neg122.0195	neg	122.019	94	CF	1.53711e-05
neg151.0247	neg	151.025	94	CF	1.15402e-05			yes	Lit., MS2	Xanthine	C5H4N4O2	C5H3N4O2-	[M-H]-	C00385	0000292	-48.4	ID1	-16.55	Gaugg MT, Nussbaumer-Ochsner Y, Bregy L, Engler A, Stebler N, Gaisl T, Bruderer T, Nowak N, Sinues P, Zenobi R, Kohler M. Real-Time Breath Analysis Reveals Specific Metabolic Signatures of COPD Exacerbations. Chest. 2019 Aug;156(2):269-276.
neg79.9395	neg	79.9395	95	Healthy	0.0368809
neg93.0195	neg	93.0195	96	CF	0.00107466
neg94.0260	neg	94.026	97	CF	0.000632798
neg95.9520	neg	95.952	98	Healthy	0.0277012
neg105.0188	neg	105.019	99	CF	0.00196919			yes	Lit., MS2	Glyceric acid	C3H6O4	C3H5O4-	[M-H]-	C00258	0000139	-34.9	ID3	-3.81	Berchtold C, Meier L, Steinhoff R, Zenobi R. A New Strategy Based on Real-Time Secondary Electrospray Ionization and High-Resolution Mass Spectrometry to Discriminate Endogenous and Exogenous Compounds in Exhaled Breath. Metabolomics 2014, 10, 291-301.
neg115.0763	neg	115.076	100	Healthy	0.0221677				Lit.	Hexanoic acid	C6H12O2	C6H11O2-	[M-H]-	C01585	0000535		ID2	-0.87	Martínez-Lozano P, Zingaro L, Finiguerra A, Cristoni S. Secondary electrospray ionization-mass spectrometry: breath study on a control group. J Breath Res. 2011 Mar;5(1):016002.
neg133.0860	neg	133.086	100	Healthy	0.00561317
neg125.0105	neg	125.01	101	CF	0.0162075
neg165.0043	neg	165.004	101	CF	0.0140006			yes		No suggestion	C6H4N3O3	C6H3N3O3-	[M-H]-
neg137.0090	neg	137.009	102	CF	0.0115155			yes	MS2	5-Diazouracil	C4H2N4O2	C4HN4O2-	[M-H]-		0246780		ID3
neg149.0093	neg	149.009	103	CF	0.0128486			yes		No suggestion
neg154.0507	neg	154.051	104	Healthy	0.031767
neg164.0205	neg	164.02	105	CF	0.0236188
neg171.1028	neg	171.103	106	Healthy	0.0142163			yes	Lit., MS2	9-Oxononanoic acid	C9H16O3	C9H15O3-	[M-H]-	C16322	0094711	-164.8	ID2	-2.34	Gaugg MT, Bruderer T, Nowak N, Eiffert L, Martinez-Lozano Sinues P, Kohler M, Zenobi R. Mass-Spectrometric Detection of Omega-Oxidation Products of Aliphatic Fatty Acids in Exhaled Breath. Anal Chem. 2017 Oct 3;89(19):10329-10334.
neg199.1340	neg	199.134	107	Healthy	0.0496329			yes	Lit., MS2	11-Oxoundecanoic acid	C11H20O3	C11H10O3-	[M-H]-			-154.8	ID2	-3.52	Gaugg MT, Bruderer T, Nowak N, Eiffert L, Martinez-Lozano Sinues P, Kohler M, Zenobi R. Mass-Spectrometric Detection of Omega-Oxidation Products of Aliphatic Fatty Acids in Exhaled Breath. Anal Chem. 2017 Oct 3;89(19):10329-10334.
neg359.2798	neg	359.28	110	CF	0.00894166
neg389.0755	neg	389.075	111	CF	0.0216172
Reproduced with permission of the © ERS 2022: ERJ Open Research 6 (1) 00171-2019; DOI: 10.1183/23120541.00171-2019 Published 13 January 2020
